# Supplementary material for: Pluripotent Cells Expressing APOE4 Exhibit a Pronounced Pro-Apoptotic Phenotype Accompanied by Markers of Hyperinflammation and a Blunted NF-κB Response
Source: Int J Mol Sci. 2025 Sep 23;26(19):9283. doi: 10.3390/ijms26199283 (PMC12524803; doi:10.3390/ijms26199283)
Supplement: Supplementary file 1 [file ijms-26-09283-s001.zip]

Archive with 1 entries (1 files):
- ijms-3849513-supplementary.pdf
